# Supplementary material for: Assessment of Intestinal Permeability and Inflammation Bio-Markers in Patients with Rheumatoid Arthritis
Source: Nutrients. 2023 May 19;15(10):2386. doi: 10.3390/nu15102386 (PMC10221762; doi:10.3390/nu15102386)
Supplement: Supplementary file 1 [file nutrients-15-02386-s001.zip]

Archive with 9 entries (9 files):
- Figure S1 Serum Zonulin and Serum Calprotectin with Plasma LPS.PDF
- Figure S2 Fecal Zonulin and Fecal Calprotectin with Plasma LPS.PDF
- Figure S3 Fecal Zonulin and Serum Zonulin in males and females.PDF
- Figure S4 Serum Calprotectin and Plasma LPS in males and females.PDF
- Figure S5 Serum Zonulin and Plasma LPS in males and females.PDF
- Figure S6 Fecal Zonulin and Plasma LPS in males and females.PDF
- Table S1 Smoking habits and obesity status.pdf
- Table S2 Frequencies of abnormal values of fecal and blood biomarkers (non-significant results).pdf
- Table S3 Univariate and multivariate linear regression models .pdf
